# Supplementary material for: Linking Protein Stability to Pathogenicity: Predicting Clinical Significance of Single-Missense Mutations in Ocular Proteins Using Machine Learning
Source: Int J Mol Sci. 2024 Oct 30;25(21):11649. doi: 10.3390/ijms252111649 (PMC11546782; doi:10.3390/ijms252111649)
Supplement: Supplementary file 1 [file ijms-25-11649-s001.zip]

Archive with 1 entries (1 files):
- ijms-3279427-supplementary.pdf
